# Supplementary material for: SRL pathogenicity island contributes to the metabolism of D-aspartate via an aspartate racemase in Shigella flexneri YSH6000
Source: PLoS One. 2020 Jan 24;15(1):e0228178. doi: 10.1371/journal.pone.0228178 (PMC6980539; doi:10.1371/journal.pone.0228178)
Supplement: S3 Table — The results show the average measurement for each strain (YSH6000 and 1363) through the 48 hours of the first and second run of the experiment. (XLS) [file pone.0228178.s005.xls]

## Sheet: Meta Params by Well
Plate	Well	Chemical	Average Height
			YSH6000		1363
			1st Replicate	2nd Replicate	1st Replicate	2nd Replicate
			336000	336000	336000	336000
PM1	A01	Negative Control	25	24	23	22
PM1	A02	L-Arabinose	25	26	24	25
PM1	A03	N-Acetyl-D-Glucosamine	214	241	198	228
PM1	A04	D-Saccharic acid	21	21	21	22
PM1	A05	Succinic acid	167	178	188	177
PM1	A06	D-Galactose	220	219	214	225
PM1	A07	L-Aspartic acid	184	195	213	213
PM1	A08	L-Proline	19	16	24	23
PM1	A09	D-Alanine	35	33	36	32
PM1	A10	D-Trehalose	205	198	180	213
PM1	A11	D-Mannose	193	190	196	209
PM1	A12	Dulcitol	45	45	43	39
PM1	B01	D-Serine	24	23	25	22
PM1	B02	D-Sorbitol	24	24	22	22
PM1	B03	Glycerol	210	198	203	206
PM1	B04	L-Fucose	21	21	22	21
PM1	B05	D-Glucuronic acid	182	189	182	183
PM1	B06	D-Gluconic acid	216	198	203	190
PM1	B07	D,L-a-Glycerol Phosphate	211	209	230	216
PM1	B08	D-Xylose	12	15	11	15
PM1	B09	L-Lactic acid	211	196	216	213
PM1	B10	Formic acid	22	22	19	19
PM1	B11	D-Mannitol	213	218	210	205
PM1	B12	L-Glutamic acid	42	39	37	37
PM1	C01	D-Glucose-6-Phosphate	260	260	249	242
PM1	C02	D-Galactonic acid-g-Lactone	26	31	24	25
PM1	C03	D,L-Malic acid	197	190	206	186
PM1	C04	D-Ribose	41	45	54	55
PM1	C05	Tween 20	14	15	12	8
PM1	C06	L-Rhamnose	16	16	14	16
PM1	C07	D-Fructose	205	216	199	208
PM1	C08	Acetic acid	98	110	114	119
PM1	C09	a-D-Glucose	193	199	185	182
PM1	C10	Maltose	59	70	22	156
PM1	C11	D-Melibiose	178	162	180	188
PM1	C12	Thymidine	234	241	219	230
PM1	D01	L-Asparagine	141	164	175	189
PM1	D02	D-Aspartic acid	128	83	19	19
PM1	D03	D-Glucosaminic acid	22	22	20	20
PM1	D04	1,2-Propanediol	20	22	22	23
PM1	D05	Tween 40	18	20	17	17
PM1	D06	a-Ketoglutaric acid	32	45	29	29
PM1	D07	a-Ketobutyric acid	37	30	31	35
PM1	D08	a-Methyl-D-Galactoside	55	75	98	106
PM1	D09	a-D-Lactose	24	23	23	23
PM1	D10	Lactulose	29	29	24	25
PM1	D11	Sucrose	25	24	23	24
PM1	D12	Uridine	203	207	210	198
PM1	E01	L-Glutamine	29	29	29	29
PM1	E02	m-Tartaric acid	18	18	17	17
PM1	E03	D-Glucose-1-Phosphate	234	245	229	237
PM1	E04	D-Fructose-6-Phosphate	236	236	228	228
PM1	E05	Tween 80	23	24	22	17
PM1	E06	a-Hydroxyglutaric acid-g-Lactone	21	23	19	22
PM1	E07	a-Hydroxybutyric acid	31	30	48	39
PM1	E08	b-Methyl-D-Glucoside	21	24	19	22
PM1	E09	Adonitol	23	23	23	25
PM1	E10	Maltotriose	126	122	37	130
PM1	E11	2`-Deoxyadenosine	206	208	208	206
PM1	E12	Adenosine	190	183	196	213
PM1	F01	Gly-Asp	122	134	118	114
PM1	F02	Citric acid	27	25	28	28
PM1	F03	m-Inositol	22	23	22	22
PM1	F04	D-Threonine	25	25	24	22
PM1	F05	Fumaric acid	193	188	196	195
PM1	F06	Bromosuccinic acid	175	164	153	155
PM1	F07	Propionic acid	23	23	22	24
PM1	F08	Mucic acid	22	24	20	22
PM1	F09	Glycolic acid	24	24	22	22
PM1	F10	Glyoxylic acid	34	36	27	27
PM1	F11	D-Cellobiose	48	46	38	39
PM1	F12	Inosine	239	236	236	230
PM1	G01	Gly-Glu	155	146	158	162
PM1	G02	Tricarballylic acid	28	30	26	27
PM1	G03	L-Serine	227	217	234	217
PM1	G04	L-Threonine	116	94	127	112
PM1	G05	L-Alanine	141	146	159	157
PM1	G06	Ala-Gly	176	175	185	177
PM1	G07	Acetoacetic acid	28	24	26	25
PM1	G08	N-Acetyl-D-Mannosamine	171	169	166	154
PM1	G09	Mono-Methylsuccinate	104	116	100	106
PM1	G10	Methylpyruvate	146	162	140	169
PM1	G11	D-Malic acid	37	41	38	37
PM1	G12	L-Malic acid	203	194	203	208
PM1	H01	Gly-Pro	44	41	44	40
PM1	H02	p-Hydroxyphenyl Acetic acid	34	35	33	36
PM1	H03	m-Hydroxyphenyl Acetic acid	34	33	32	31
PM1	H04	Tyramine	35	39	37	34
PM1	H05	D-Psicose	35	33	38	35
PM1	H06	L-Lyxose	44	47	45	44
PM1	H07	Glucuronamide	37	44	40	44
PM1	H08	Pyruvic acid	186	199	192	198
PM1	H09	L-Galactonic acid-g-Lactone	242	239	236	248
PM1	H10	D-Galacturonic acid	226	236	225	243
PM1	H11	Phenylethylamine	48	47	43	44
PM1	H12	2-Aminoethanol	56	58	51	48
PM2A	A01	Negative Control	58	52	49	48
PM2A	A02	Chondroitin Sulfate C	43	42	40	40
PM2A	A03	a-Cyclodextrin	35	34	30	31
PM2A	A04	b-Cyclodextrin	35	35	32	34
PM2A	A05	g-Cyclodextrin	28	28	26	26
PM2A	A06	Dextrin	116	119	43	74
PM2A	A07	Gelatin	29	29	28	27
PM2A	A08	Glycogen	38	38	30	31
PM2A	A09	Inulin	35	39	36	28
PM2A	A10	Laminarin	32	34	28	28
PM2A	A11	Mannan	43	40	37	35
PM2A	A12	Pectin	68	68	68	62
PM2A	B01	N-Acetyl-D-Galactosamine	45	42	38	38
PM2A	B02	N-Acetyl-Neuraminic acid	234	226	220	230
PM2A	B03	b-D-Allose	17	16	14	14
PM2A	B04	Amygdalin	24	21	22	22
PM2A	B05	D-Arabinose	30	31	28	21
PM2A	B06	D-Arabitol	20	20	16	18
PM2A	B07	L-Arabitol	19	20	16	17
PM2A	B08	Arbutin	21	16	17	14
PM2A	B09	2-Deoxy-D-Ribose	42	45	39	37
PM2A	B10	i-Erythritol	27	28	25	27
PM2A	B11	D-Fucose	36	36	33	32
PM2A	B12	3-O-b-D-Galactopyranosyl-D-Arabinose	57	54	54	44
PM2A	C01	Gentiobiose	34	35	32	31
PM2A	C02	L-Glucose	25	25	20	20
PM2A	C03	D-Lactitol	13	13	11	13
PM2A	C04	D-Melezitose	16	15	12	13
PM2A	C05	Maltitol	27	26	24	25
PM2A	C06	a-Methyl-D-Glucoside	17	15	12	14
PM2A	C07	b-Methyl-D-Galactoside	16	17	17	17
PM2A	C08	3-Methylglucose	26	23	22	22
PM2A	C09	b-Methyl-D-Glucuronic acid	25	21	22	20
PM2A	C10	a-Methyl-D-Mannoside	26	27	22	26
PM2A	C11	b-Methyl-D-Xyloside	33	31	28	27
PM2A	C12	Palatinose	45	45	40	39
PM2A	D01	D-Raffinose	46	43	97	128
PM2A	D02	Salicin	24	21	19	19
PM2A	D03	Sedoheptulosan	19	21	18	18
PM2A	D04	L-Sorbose	9	8	9	10
PM2A	D05	Stachyose	14	13	13	15
PM2A	D06	D-Tagatose	38	40	24	24
PM2A	D07	Turanose	24	22	21	20
PM2A	D08	Xylitol	11	12	11	13
PM2A	D09	N-Acetyl-D-Glucosaminitol	18	18	16	15
PM2A	D10	g-Amino-N-Butyric acid	26	31	20	22
PM2A	D11	d-Amino Valeric acid	22	22	18	21
PM2A	D12	Butyric acid	34	35	33	33
PM2A	E01	Capric acid	71	68	63	63
PM2A	E02	Caproic acid	21	20	16	18
PM2A	E03	Citraconic acid	14	15	11	13
PM2A	E04	Citramalic acid	19	18	17	19
PM2A	E05	D-Glucosamine	217	213	211	213
PM2A	E06	2-Hydroxybenzoic acid	9	9	6	8
PM2A	E07	4-Hydroxybenzoic acid	9	8	7	8
PM2A	E08	b-Hydroxybutyric acid	9	10	8	11
PM2A	E09	g-Hydroxybutyric acid	16	16	13	16
PM2A	E10	a-Keto-Valeric acid	18	19	15	15
PM2A	E11	Itaconic acid	18	17	13	13
PM2A	E12	5-Keto-D-Gluconic acid	40	39	40	37
PM2A	F01	D-Lactic acid Methyl Ester	237	245	231	213
PM2A	F02	Malonic acid	17	18	13	14
PM2A	F03	Melibionic acid	21	24	62	113
PM2A	F04	Oxalic acid	19	19	16	19
PM2A	F05	Oxalomalic acid	14	13	14	15
PM2A	F06	Quinic acid	12	16	10	13
PM2A	F07	D-Ribono-1,4-Lactone	12	13	12	13
PM2A	F08	Sebacic acid	38	10	6	8
PM2A	F09	Sorbic acid	22	22	21	20
PM2A	F10	Succinamic acid	72	76	63	64
PM2A	F11	D-Tartaric acid	16	16	15	14
PM2A	F12	L-Tartaric acid	31	31	28	28
PM2A	G01	Acetamide	27	25	24	28
PM2A	G02	L-Alaninamide	31	30	27	28
PM2A	G03	N-Acetyl-L-Glutamic acid	14	13	11	12
PM2A	G04	L-Arginine	13	12	13	14
PM2A	G05	Glycine	19	19	16	17
PM2A	G06	L-Histidine	14	14	11	12
PM2A	G07	L-Homoserine	14	12	12	14
PM2A	G08	Hydroxy-L-Proline	11	12	12	14
PM2A	G09	L-Isoleucine	15	15	13	14
PM2A	G10	L-Leucine	22	23	20	19
PM2A	G11	L-Lysine	18	17	18	21
PM2A	G12	L-Methionine	38	40	33	34
PM2A	H01	L-Ornithine	38	39	31	31
PM2A	H02	L-Phenylalanine	30	28	27	26
PM2A	H03	L-Pyroglutamic acid	17	17	15	13
PM2A	H04	L-Valine	17	12	16	16
PM2A	H05	D,L-Carnitine	19	18	16	17
PM2A	H06	sec-Butylamine	19	17	19	20
PM2A	H07	D,L-Octopamine	18	15	16	19
PM2A	H08	Putrescine	21	17	20	22
PM2A	H09	Dihydroxyacetone	70	72	74	83
PM2A	H10	2,3-Butanediol	27	21	20	25
PM2A	H11	2,3-Butanedione	30	31	28	32
PM2A	H12	3-Hydroxy-2-butanone	39	41	38	38
PM3B	A01	Negative Control	24	22	25	24
PM3B	A02	Ammonia	15	15	22	19
PM3B	A03	Nitrite	10	10	13	11
PM3B	A04	Nitrate	14	15	18	18
PM3B	A05	Urea	11	10	17	15
PM3B	A06	Biuret	10	9	13	14
PM3B	A07	L-Alanine	31	31	39	34
PM3B	A08	L-Arginine	18	19	18	18
PM3B	A09	L-Asparagine	28	29	25	31
PM3B	A10	L-Aspartic acid	15	13	16	19
PM3B	A11	L-Cysteine	75	77	73	97
PM3B	A12	L-Glutamic acid	55	51	55	55
PM3B	B01	L-Glutamine	19	21	24	24
PM3B	B02	Glycine	21	18	29	19
PM3B	B03	L-Histidine	15	15	19	15
PM3B	B04	L-Isoleucine	16	14	30	20
PM3B	B05	L-Leucine	10	9	15	13
PM3B	B06	L-Lysine	17	13	17	16
PM3B	B07	L-Methionine	17	19	36	27
PM3B	B08	L-Phenylalanine	6	5	13	13
PM3B	B09	L-Proline	25	25	25	24
PM3B	B10	L-Serine	156	158	178	174
PM3B	B11	L-Threonine	37	33	33	35
PM3B	B12	L-Tryptophan	46	40	42	43
PM3B	C01	L-Tyrosine	22	26	26	26
PM3B	C02	L-Valine	17	17	20	18
PM3B	C03	D-Alanine	15	15	29	18
PM3B	C04	D-Asparagine	12	14	20	16
PM3B	C05	D-Aspartic acid	10	10	16	13
PM3B	C06	D-Glutamic acid	6	5	8	6
PM3B	C07	D-Lysine	11	9	17	15
PM3B	C08	D-Serine	15	15	17	16
PM3B	C09	D-Valine	27	20	30	25
PM3B	C10	L-Citrulline	19	16	20	16
PM3B	C11	L-Homoserine	18	19	19	18
PM3B	C12	L-Ornithine	54	51	47	49
PM3B	D01	N-Acetyl-L-Glutamic acid	22	23	25	24
PM3B	D02	N-Phthaloyl-L-Glutamic acid	41	42	18	21
PM3B	D03	L-Pyroglutamic acid	13	12	17	16
PM3B	D04	Hydroxylamine	8	8	7	7
PM3B	D05	Methylamine	9	7	9	8
PM3B	D06	N-Amylamine	8	7	22	10
PM3B	D07	N-Butylamine	8	8	16	8
PM3B	D08	Ethylamine	13	8	18	8
PM3B	D09	Ethanolamine	21	13	23	13
PM3B	D10	Ethylenediamine	28	27	29	26
PM3B	D11	Putrescine	23	21	24	22
PM3B	D12	Agmatine	54	44	46	43
PM3B	E01	Histamine	31	29	28	27
PM3B	E02	b-Phenylethylamine	16	15	23	20
PM3B	E03	Tyramine	11	12	19	16
PM3B	E04	Acetamide	13	12	19	12
PM3B	E05	Formamide	11	8	17	16
PM3B	E06	Glucuronamide	115	40	149	45
PM3B	E07	D,L-Lactamide	15	8	18	11
PM3B	E08	D-Glucosamine	84	119	95	125
PM3B	E09	D-Galactosamine	15	14	15	14
PM3B	E10	D-Mannosamine	44	38	37	35
PM3B	E11	N-Acetyl-D-Glucosamine	141	144	139	137
PM3B	E12	N-Acetyl-D-Galactosamine	47	40	46	43
PM3B	F01	N-Acetyl-D-Mannosamine	187	203	188	199
PM3B	F02	Adenine	18	27	24	22
PM3B	F03	Adenosine	171	218	186	215
PM3B	F04	Cytidine	160	198	161	205
PM3B	F05	Cytosine	18	14	30	22
PM3B	F06	Guanine	27	22	48	25
PM3B	F07	Guanosine	59	26	72	31
PM3B	F08	Thymine	22	21	23	24
PM3B	F09	Thymidine	25	22	26	24
PM3B	F10	Uracil	42	41	41	41
PM3B	F11	Uridine	46	43	46	41
PM3B	F12	Inosine	53	48	49	48
PM3B	G01	Xanthine	31	71	39	60
PM3B	G02	Xanthosine	22	27	28	27
PM3B	G03	Uric acid	25	20	22	22
PM3B	G04	Alloxan	15	14	18	14
PM3B	G05	Allantoin	24	22	30	32
PM3B	G06	Parabanic acid	19	24	27	18
PM3B	G07	D,L-a-Amino-N-Butyric acid	16	18	19	19
PM3B	G08	g-Amino-N-Butyric acid	26	28	28	28
PM3B	G09	e-Amino-N-Caproic acid	31	29	33	29
PM3B	G10	D,L-a-Amino-Caprylic acid	28	30	35	25
PM3B	G11	d-Amino-N-Valeric acid	42	40	42	40
PM3B	G12	a-Amino-N-Valeric acid	57	49	51	48
PM3B	H01	Ala-Asp	62	58	66	59
PM3B	H02	Ala-Gln	35	36	39	39
PM3B	H03	Ala-Glu	58	58	60	54
PM3B	H04	Ala-Gly	53	44	53	46
PM3B	H05	Ala-His	41	33	45	35
PM3B	H06	Ala-Leu	40	35	46	39
PM3B	H07	Ala-Thr	48	42	53	44
PM3B	H08	Gly-Asn	45	43	51	40
PM3B	H09	Gly-Gln	33	33	36	39
PM3B	H10	Gly-Glu	55	54	55	50
PM3B	H11	Gly-Met	70	93	68	98
PM3B	H12	Met-Ala	65	63	69	70
PM4A	A01	Negative Control	62	64	60	60
PM4A	A02	Phosphate	53	56	62	60
PM4A	A03	Pyrophosphate	44	50	44	55
PM4A	A04	Trimetaphosphate	43	46	47	49
PM4A	A05	Tripolyphosphate	33	37	35	39
PM4A	A06	Triethyl Phosphate	33	36	36	35
PM4A	A07	Hypophosphite	32	33	31	38
PM4A	A08	Adenosine 2`-Monophosphate	39	41	39	40
PM4A	A09	Adenosine 3`-Monophosphate	44	57	45	62
PM4A	A10	Adenosine 5`-Monophosphate	64	87	57	85
PM4A	A11	Adenosine 2`,3`-Cyclic Monophosphate	45	51	50	54
PM4A	A12	Adenosine 3`,5`-Cyclic Monophosphate	47	51	51	55
PM4A	B01	Thiophosphate	150	135	178	174
PM4A	B02	Dithiophosphate	127	107	177	169
PM4A	B03	D,L-a-Glycerol Phosphate	61	69	65	88
PM4A	B04	b-Glycerol Phosphate	35	39	40	42
PM4A	B05	Carbamyl Phosphate	32	37	29	36
PM4A	B06	D-2-Phospho-Glyceric acid	28	30	32	32
PM4A	B07	D-3-Phospho-Glyceric acid	24	29	23	27
PM4A	B08	Guanosine 2`-Monophosphate	29	31	26	27
PM4A	B09	Guanosine 3`-Monophosphate	52	58	45	48
PM4A	B10	Guanosine 5`-Monophosphate	49	52	52	50
PM4A	B11	Guanosine 2`,3`-Cyclic Monophosphate	39	43	38	46
PM4A	B12	Guanosine 3`,5`-Cyclic Monophosphate	52	51	49	48
PM4A	C01	Phosphoenol Pyruvate	45	44	51	52
PM4A	C02	Phospho-Glycolic acid	37	40	50	49
PM4A	C03	D-Glucose-1-Phosphate	143	168	148	171
PM4A	C04	D-Glucose-6-Phosphate	166	168	163	172
PM4A	C05	2-Deoxy-D-Glucose 6-Phosphate	21	26	22	23
PM4A	C06	D-Glucosamine-6-Phosphate	126	131	141	138
PM4A	C07	6-Phospho-Gluconic acid	25	34	24	32
PM4A	C08	Cytidine 2`-Monophosphate	89	75	108	92
PM4A	C09	Cytidine 3`-Monophosphate	117	130	138	159
PM4A	C10	Cytidine 5`-Monophosphate	125	131	113	136
PM4A	C11	Cytidine 2`,3`-Cyclic Monophosphate	107	130	128	138
PM4A	C12	Cytidine 3`,5`-Cyclic Monophosphate	45	49	45	48
PM4A	D01	D-Mannose-1-Phosphate	55	54	57	48
PM4A	D02	D-Mannose-6-Phosphate	159	176	183	173
PM4A	D03	Cysteamine-S-Phosphate	55	56	100	90
PM4A	D04	Phospho-L-Arginine	31	40	28	29
PM4A	D05	O-Phospho-D-Serine	24	28	25	28
PM4A	D06	O-Phospho-L-Serine	63	73	59	68
PM4A	D07	O-Phospho-L-Threonine	22	33	26	31
PM4A	D08	Uridine 2`-Monophosphate	34	55	41	59
PM4A	D09	Uridine 3`-Monophosphate	57	87	76	84
PM4A	D10	Uridine 5`-Monophosphate	76	103	91	95
PM4A	D11	Uridine 2`,3`-Cyclic Monophosphate	102	108	98	107
PM4A	D12	Uridine 3`,5`-Cyclic Monophosphate	40	46	41	48
PM4A	E01	O-Phospho-D-Tyrosine	57	61	51	57
PM4A	E02	O-Phospho-L-Tyrosine	33	37	35	35
PM4A	E03	Phosphocreatine	26	31	28	31
PM4A	E04	Phosphoryl Choline	27	32	27	30
PM4A	E05	O-Phosphoryl-Ethanolamine	24	27	28	26
PM4A	E06	Phosphono Acetic acid	23	23	26	25
PM4A	E07	2-Aminoethyl Phosphonic acid	22	26	25	25
PM4A	E08	Methylene Diphosphonic acid	19	19	21	20
PM4A	E09	Thymidine 3`-Monophosphate	27	32	34	30
PM4A	E10	Thymidine 5`-Monophosphate	39	61	42	60
PM4A	E11	Inositol Hexaphosphate	20	33	24	30
PM4A	E12	Thymidine 3`,5`-Cyclic Monophosphate	38	41	44	43
PM4A	F01	Negative Control	51	52	48	46
PM4A	F02	Sulfate	29	31	26	27
PM4A	F03	Thiosulfate	127	118	168	157
PM4A	F04	Tetrathionate	56	83	61	71
PM4A	F05	Thiophosphate	99	95	112	117
PM4A	F06	Dithiophosphate	102	96	128	123
PM4A	F07	L-Cysteine	135	117	168	153
PM4A	F08	D-Cysteine	79	78	96	82
PM4A	F09	Cys-Gly	96	101	108	119
PM4A	F10	L-Cysteic acid	29	34	28	30
PM4A	F11	Cysteamine	31	34	43	40
PM4A	F12	L-Cysteine Sulfinic acid	115	119	144	151
PM4A	G01	N-Acetyl-L-Cysteine	33	38	35	38
PM4A	G02	S-Methyl-L-Cysteine	41	45	44	44
PM4A	G03	Cystathionine	105	105	135	126
PM4A	G04	Lanthionine	126	130	162	151
PM4A	G05	Glutathione	33	36	31	38
PM4A	G06	D,L-Ethionine	23	28	33	32
PM4A	G07	L-Methionine	74	84	110	110
PM4A	G08	D-Methionine	87	88	112	109
PM4A	G09	Gly-Met	90	106	123	120
PM4A	G10	N-Acetyl-D,L-Methionine	63	82	106	120
PM4A	G11	L-Methionine Sulfoxide	74	81	108	108
PM4A	G12	L-Methionine Sulfone	35	35	33	33
PM4A	H01	L-Djenkolic acid	147	124	170	161
PM4A	H02	Thiourea	43	49	43	59
PM4A	H03	1-Thio-b-D-Glucose	25	29	31	32
PM4A	H04	D,L-Lipoamide	33	30	46	44
PM4A	H05	Taurocholic acid	31	35	38	33
PM4A	H06	Taurine	25	30	29	32
PM4A	H07	Hypotaurine	24	30	27	31
PM4A	H08	p-Aminobenzene Sulfonic acid	25	30	33	33
PM4A	H09	Butane Sulfonic acid	28	32	32	36
PM4A	H10	2-Hydroxyethane Sulfonic acid	28	34	32	37
PM4A	H11	Methane Sulfonic acid	31	37	33	38
PM4A	H12	Tetramethylene Sulfone	43	48	47	51
PM5	A01	Negative Control	62	70	71	70
PM5	A02	Positive Control	200	195	225	205
PM5	A03	L-Alanine	57	68	68	67
PM5	A04	L-Arginine	63	78	76	82
PM5	A05	L-Asparagine	56	67	66	76
PM5	A06	L-Aspartic acid	53	64	67	69
PM5	A07	L-Cysteine	134	146	170	188
PM5	A08	L-Glutamic acid	63	72	68	74
PM5	A09	Adenosine 3`,5`-Cyclic Monophosphate	51	67	70	77
PM5	A10	Adenine	37	47	55	56
PM5	A11	Adenosine	66	74	71	74
PM5	A12	2`-Deoxyadenosine	77	75	82	88
PM5	B01	L-Glutamine	66	77	72	80
PM5	B02	Glycine	59	73	74	69
PM5	B03	L-Histidine	56	66	68	73
PM5	B04	L-Isoleucine	46	57	72	69
PM5	B05	L-Leucine	44	32	55	56
PM5	B06	L-Lysine	52	68	69	81
PM5	B07	L-Methionine	71	92	127	131
PM5	B08	L-Phenylalanine	30	14	68	70
PM5	B09	Guanosine 3`,5`-Cyclic Monophosphate	47	55	68	68
PM5	B10	Guanine	49	59	61	69
PM5	B11	Guanosine	68	76	75	68
PM5	B12	2`-Deoxyguanosine	66	81	70	81
PM5	C01	L-Proline	64	72	62	70
PM5	C02	L-Serine	60	81	75	81
PM5	C03	L-Threonine	65	70	73	77
PM5	C04	L-Tryptophan	56	67	74	70
PM5	C05	L-Tyrosine	47	65	71	76
PM5	C06	L-Valine	50	74	72	78
PM5	C07	L-Isoleucine + L-Valine	50	62	82	74
PM5	C08	Hydroxy-L-Proline	59	71	76	79
PM5	C09	(5) 4-Amino-Imidazole-4(5)-Carboxamide	56	60	66	74
PM5	C10	Hypoxanthine	54	63	57	72
PM5	C11	Inosine	67	77	67	79
PM5	C12	2`-Deoxyinosine	73	87	86	86
PM5	D01	L-Ornithine	78	86	81	83
PM5	D02	L-Citrulline	67	93	75	89
PM5	D03	Chorismic acid	44	39	72	69
PM5	D04	(-)Shikimic acid	60	70	75	76
PM5	D05	L-Homoserine Lactone	68	74	77	76
PM5	D06	D-Alanine	62	73	76	81
PM5	D07	D-Aspartic acid	59	81	74	83
PM5	D08	D-Glutamic acid	60	67	78	77
PM5	D09	D,L-Diamino-a,e-Pimelic acid	62	72	69	73
PM5	D10	Cytosine	54	65	73	72
PM5	D11	Cytidine	64	67	67	78
PM5	D12	2`-Deoxycytidine	79	88	84	88
PM5	E01	Putrescine	63	70	70	79
PM5	E02	Spermidine	59	67	73	75
PM5	E03	Spermine	56	64	73	77
PM5	E04	Pyridoxine	56	67	69	74
PM5	E05	Pyridoxal	57	70	84	79
PM5	E06	Pyridoxamine	64	73	82	80
PM5	E07	b-Alanine	54	63	77	83
PM5	E08	D-Pantothenic acid	61	73	79	82
PM5	E09	Orotic acid	32	73	61	85
PM5	E10	Uracil	76	69	74	76
PM5	E11	Uridine	80	86	78	81
PM5	E12	2`-Deoxyuridine	74	87	82	92
PM5	F01	Quinolinic acid	69	78	61	64
PM5	F02	Nicotinic acid	75	68	72	79
PM5	F03	Nicotinamide	62	70	79	79
PM5	F04	b-Nicotinamide Adenine Dinucleotide	56	68	74	77
PM5	F05	d-Amino-levulinic acid	52	77	74	76
PM5	F06	Hematin	59	57	77	73
PM5	F07	Deferoxamine	46	60	73	74
PM5	F08	a-D-Glucose	72	77	77	78
PM5	F09	N-Acetyl-D-Glucosamine	73	77	81	81
PM5	F10	Thymine	62	74	81	80
PM5	F11	Glutathione	150	153	170	170
PM5	F12	Thymidine	82	90	84	96
PM5	G01	Oxaloacetic acid	76	88	79	85
PM5	G02	D-Biotin	71	75	80	85
PM5	G03	Cyanocobalamin	36	65	71	78
PM5	G04	p-Amino-Benzoic acid	54	65	67	66
PM5	G05	Folic acid	58	70	72	81
PM5	G06	Inosine + Thiamine	82	80	77	84
PM5	G07	Thiamine	51	66	78	78
PM5	G08	Thiamine Pyrophosphate	60	68	76	78
PM5	G09	Riboflavin	63	76	77	83
PM5	G10	Pyrrolo-Quinoline Quinone	62	66	84	80
PM5	G11	Menadione	67	79	83	88
PM5	G12	m-Inositol	86	95	98	102
PM5	H01	Butyric acid	74	69	85	87
PM5	H02	a-Hydroxybutyric acid	57	55	84	53
PM5	H03	a-Ketobutyric acid	65	58	88	96
PM5	H04	Caprylic acid	50	81	75	78
PM5	H05	D,L-Thioctic acid	66	69	81	85
PM5	H06	D,L-Mevalonic acid Lactone	68	66	72	83
PM5	H07	D,L-Carnitine	61	76	78	78
PM5	H08	Choline	73	80	82	85
PM5	H09	Tween 20	57	72	88	97
PM5	H10	Tween 40	76	81	79	88
PM5	H11	Tween 60	80	89	95	103
PM5	H12	Tween 80	73	101	103	110
PM6	A01	Negative Control	48	50	58	59
PM6	A02	L-Glutamine	37	38	45	50
PM6	A03	Ala-Ala	46	43	55	58
PM6	A04	Ala-Arg	106	125	122	136
PM6	A05	Ala-Asn	70	59	98	102
PM6	A06	Ala-Glu	44	56	64	66
PM6	A07	Ala-Gly	39	48	54	59
PM6	A08	Ala-His	34	36	51	51
PM6	A09	Ala-Leu	40	44	55	57
PM6	A10	Ala-Lys	33	39	46	48
PM6	A11	Ala-Phe	48	49	70	63
PM6	A12	Ala-Pro	51	53	67	73
PM6	B01	Ala-Ser	161	163	190	187
PM6	B02	Ala-Thr	63	72	68	82
PM6	B03	Ala-Trp	31	31	43	45
PM6	B04	Ala-Tyr	28	29	43	44
PM6	B05	Arg-Ala	81	79	104	101
PM6	B06	Arg-Arg	27	34	70	72
PM6	B07	Arg-Asp	39	45	55	61
PM6	B08	Arg-Gln	21	35	35	30
PM6	B09	Arg-Glu	100	82	109	113
PM6	B10	Arg-Ile	36	38	57	56
PM6	B11	Arg-Leu	36	37	48	51
PM6	B12	Arg-Lys	48	56	65	70
PM6	C01	Arg-Met	31	31	39	37
PM6	C02	Arg-Phe	35	37	56	49
PM6	C03	Arg-Ser	105	111	113	93
PM6	C04	Arg-Trp	20	20	36	34
PM6	C05	Arg-Tyr	34	39	51	51
PM6	C06	Arg-Val	28	29	45	46
PM6	C07	Asn-Glu	50	46	60	64
PM6	C08	Asn-Val	35	31	48	50
PM6	C09	Asp-Asp	22	25	34	36
PM6	C10	Asp-Glu	34	38	45	48
PM6	C11	Asp-Leu	33	35	49	46
PM6	C12	Asp-Lys	43	47	59	62
PM6	D01	Asp-Phe	39	48	55	57
PM6	D02	Asp-Trp	24	29	39	35
PM6	D03	Asp-Val	21	25	37	42
PM6	D04	Cys-Gly	157	117	185	169
PM6	D05	Gln-Gln	9	10	20	21
PM6	D06	Gln-Gly	29	54	38	44
PM6	D07	Glu-Asp	24	23	36	34
PM6	D08	Glu-Glu	28	29	40	41
PM6	D09	Glu-Gly	26	41	45	41
PM6	D10	Glu-Ser	140	155	172	182
PM6	D11	Glu-Trp	30	37	52	50
PM6	D12	Glu-Tyr	44	50	55	60
PM6	E01	Glu-Val	50	54	61	63
PM6	E02	Gly-Ala	40	46	45	44
PM6	E03	Gly-Arg	38	43	57	63
PM6	E04	Gly-Cys	152	134	182	169
PM6	E05	Gly-Gly	25	29	45	40
PM6	E06	Gly-His	25	29	36	38
PM6	E07	Gly-Leu	23	24	36	37
PM6	E08	Gly-Lys	17	20	33	35
PM6	E09	Gly-Met	90	107	91	119
PM6	E10	Gly-Phe	26	29	37	35
PM6	E11	Gly-Pro	25	26	36	40
PM6	E12	Gly-Ser	169	167	184	194
PM6	F01	Gly-Thr	70	77	89	90
PM6	F02	Gly-Trp	26	30	39	38
PM6	F03	Gly-Tyr	16	17	19	31
PM6	F04	Gly-Val	22	26	34	37
PM6	F05	His-Asp	39	40	53	46
PM6	F06	His-Gly	21	19	32	30
PM6	F07	His-Leu	10	14	19	23
PM6	F08	His-Lys	16	23	40	34
PM6	F09	His-Met	21	20	39	30
PM6	F10	His-Pro	21	20	26	28
PM6	F11	His-Ser	120	109	165	155
PM6	F12	His-Trp	41	42	61	58
PM6	G01	His-Tyr	21	22	33	35
PM6	G02	His-Val	22	25	31	33
PM6	G03	Ile-Ala	22	25	34	38
PM6	G04	Ile-Arg	17	20	61	46
PM6	G05	Ile-Gln	11	12	22	24
PM6	G06	Ile-Gly	21	26	32	39
PM6	G07	Ile-His	13	12	24	26
PM6	G08	Ile-Ile	9	10	16	25
PM6	G09	Ile-Met	11	9	28	27
PM6	G10	Ile-Phe	19	19	31	33
PM6	G11	Ile-Pro	21	20	31	33
PM6	G12	Ile-Ser	138	138	167	169
PM6	H01	Ile-Trp	31	37	40	43
PM6	H02	Ile-Tyr	21	23	30	33
PM6	H03	Ile-Val	13	17	24	28
PM6	H04	Leu-Ala	17	17	43	45
PM6	H05	Leu-Arg	37	39	58	62
PM6	H06	Leu-Asp	20	22	40	41
PM6	H07	Leu-Glu	24	31	53	52
PM6	H08	Leu-Gly	28	27	48	48
PM6	H09	Leu-Ile	17	17	34	35
PM6	H10	Leu-Leu	16	16	34	36
PM6	H11	Leu-Met	18	21	45	46
PM6	H12	Leu-Phe	34	35	75	53
PM7	A01	Negative Control	20	21	24	25
PM7	A02	L-Glutamine	14	14	21	17
PM7	A03	Leu-Ser	122	130	136	124
PM7	A04	Leu-Trp	12	13	19	18
PM7	A05	Leu-Val	7	6	12	11
PM7	A06	Lys-Ala	2	3	3	3
PM7	A07	Lys-Arg	26	25	29	30
PM7	A08	Lys-Glu	11	11	26	33
PM7	A09	Lys-Ile	12	13	14	13
PM7	A10	Lys-Leu	2	3	9	8
PM7	A11	Lys-Lys	28	32	27	29
PM7	A12	Lys-Phe	35	32	31	27
PM7	B01	Lys-Pro	22	21	24	24
PM7	B02	Lys-Ser	16	11	13	12
PM7	B03	Lys-Thr	8	11	10	10
PM7	B04	Lys-Trp	22	26	36	34
PM7	B05	Lys-Tyr	8	11	13	15
PM7	B06	Lys-Val	7	7	10	6
PM7	B07	Met-Arg	68	70	98	90
PM7	B08	Met-Asp	89	83	111	101
PM7	B09	Met-Gln	29	39	34	47
PM7	B10	Met-Glu	98	108	126	138
PM7	B11	Met-Gly	83	101	67	99
PM7	B12	Met-His	39	37	39	37
PM7	C01	Met-Ile	32	31	43	32
PM7	C02	Met-Leu	22	22	25	20
PM7	C03	Met-Lys	15	11	31	17
PM7	C04	Met-Met	14	15	21	19
PM7	C05	Met-Phe	7	10	27	14
PM7	C06	Met-Pro	13	14	22	16
PM7	C07	Met-Trp	15	15	42	21
PM7	C08	Met-Val	16	15	32	18
PM7	C09	Phe-Ala	25	28	36	37
PM7	C10	Phe-Gly	20	24	22	27
PM7	C11	Phe-Ile	17	17	20	20
PM7	C12	Phe-Phe	38	37	30	29
PM7	D01	Phe-Pro	24	23	26	27
PM7	D02	Phe-Ser	126	134	128	125
PM7	D03	Phe-Trp	11	16	17	18
PM7	D04	Pro-Ala	22	23	22	26
PM7	D05	Pro-Asp	17	19	24	22
PM7	D06	Pro-Gln	18	22	22	26
PM7	D07	Pro-Gly	16	22	23	26
PM7	D08	Pro-Hyp	13	14	16	15
PM7	D09	Pro-Leu	13	13	16	14
PM7	D10	Pro-Phe	16	17	17	16
PM7	D11	Pro-Pro	16	15	20	20
PM7	D12	Pro-Tyr	37	36	32	32
PM7	E01	Ser-Ala	168	178	169	171
PM7	E02	Ser-Gly	150	158	155	155
PM7	E03	Ser-His	149	146	152	133
PM7	E04	Ser-Leu	121	127	133	126
PM7	E05	Ser-Met	141	156	149	135
PM7	E06	Ser-Phe	150	164	164	156
PM7	E07	Ser-Pro	111	114	131	120
PM7	E08	Ser-Ser	135	116	150	130
PM7	E09	Ser-Tyr	129	130	138	136
PM7	E10	Ser-Val	142	144	143	158
PM7	E11	Thr-Ala	59	74	53	68
PM7	E12	Thr-Arg	57	60	55	61
PM7	F01	Thr-Glu	62	81	80	98
PM7	F02	Thr-Gly	56	60	68	74
PM7	F03	Thr-Leu	35	37	45	42
PM7	F04	Thr-Met	72	95	57	79
PM7	F05	Thr-Pro	38	47	36	41
PM7	F06	Trp-Ala	28	29	37	36
PM7	F07	Trp-Arg	21	23	31	27
PM7	F08	Trp-Asp	30	31	36	31
PM7	F09	Trp-Glu	29	40	39	36
PM7	F10	Trp-Gly	40	44	33	34
PM7	F11	Trp-Leu	30	31	25	26
PM7	F12	Trp-Lys	49	51	48	47
PM7	G01	Trp-Phe	30	31	33	32
PM7	G02	Trp-Ser	135	129	142	137
PM7	G03	Trp-Trp	19	34	25	29
PM7	G04	Trp-Tyr	13	13	19	19
PM7	G05	Tyr-Ala	27	28	38	36
PM7	G06	Tyr-Gln	22	29	26	28
PM7	G07	Tyr-Glu	28	30	36	38
PM7	G08	Tyr-Gly	23	26	24	26
PM7	G09	Tyr-His	20	23	26	30
PM7	G10	Tyr-Leu	21	20	26	27
PM7	G11	Tyr-Lys	34	37	42	42
PM7	G12	Tyr-Phe	49	48	43	42
PM7	H01	Tyr-Trp	39	37	48	44
PM7	H02	Tyr-Tyr	31	31	34	33
PM7	H03	Val-Arg	35	39	53	38
PM7	H04	Val-Asn	33	34	41	43
PM7	H05	Val-Asp	33	39	44	43
PM7	H06	Val-Gly	28	30	33	32
PM7	H07	Val-His	20	23	29	27
PM7	H08	Val-Ile	23	23	30	28
PM7	H09	Val-Leu	23	28	24	22
PM7	H10	Val-Tyr	33	33	33	33
PM7	H11	Val-Val	40	37	37	35
PM7	H12	g-Glu-Gly	55	59	54	52
PM8	A01	Negative Control	55	52	43	44
PM8	A02	L-Glutamine	40	42	37	40
PM8	A03	Ala-Asp	59	65	70	77
PM8	A04	Ala-Gln	39	53	49	55
PM8	A05	Ala-Ile	42	48	47	47
PM8	A06	Ala-Met	116	129	134	123
PM8	A07	Ala-Val	37	37	43	43
PM8	A08	Asp-Ala	48	47	54	51
PM8	A09	Asp-Gln	43	64	46	49
PM8	A10	Asp-Gly	34	34	40	41
PM8	A11	Glu-Ala	57	64	64	59
PM8	A12	Gly-Asn	59	68	63	63
PM8	B01	Gly-Asp	47	52	49	45
PM8	B02	Gly-Ile	35	40	30	33
PM8	B03	His-Ala	21	26	22	23
PM8	B04	His-Glu	48	64	61	61
PM8	B05	His-His	25	25	18	19
PM8	B06	Ile-Asn	27	33	34	36
PM8	B07	Ile-Leu	16	16	18	16
PM8	B08	Leu-Asn	23	21	37	32
PM8	B09	Leu-His	29	27	29	26
PM8	B10	Leu-Pro	28	25	32	26
PM8	B11	Leu-Tyr	31	30	30	29
PM8	B12	Lys-Asp	56	57	46	43
PM8	C01	Lys-Gly	33	33	27	31
PM8	C02	Lys-Met	17	19	12	12
PM8	C03	Met-Thr	103	118	112	104
PM8	C04	Met-Tyr	14	16	20	21
PM8	C05	Phe-Asp	74	80	83	98
PM8	C06	Phe-Glu	104	109	119	116
PM8	C07	Gln-Glu	22	25	24	29
PM8	C08	Phe-Met	20	19	30	19
PM8	C09	Phe-Tyr	19	18	17	16
PM8	C10	Phe-Val	26	27	28	30
PM8	C11	Pro-Arg	36	35	37	31
PM8	C12	Pro-Asn	51	56	47	49
PM8	D01	Pro-Glu	39	38	40	37
PM8	D02	Pro-lle	20	21	12	14
PM8	D03	Pro-Lys	24	28	22	24
PM8	D04	Pro-Ser	96	119	132	132
PM8	D05	Pro-Trp	20	21	23	21
PM8	D06	Pro-Val	39	38	17	17
PM8	D07	Ser-Asn	166	174	186	184
PM8	D08	Ser-Asp	160	171	179	170
PM8	D09	Ser-Gln	165	186	179	179
PM8	D10	Ser-Glu	164	178	177	177
PM8	D11	Thr-Asp	78	92	88	96
PM8	D12	Thr-Gln	63	69	99	109
PM8	E01	Thr-Phe	80	80	64	73
PM8	E02	Thr-Ser	156	162	153	142
PM8	E03	Trp-Val	11	12	10	12
PM8	E04	Tyr-Ile	16	15	18	16
PM8	E05	Tyr-Val	9	8	10	11
PM8	E06	Val-Ala	32	27	35	33
PM8	E07	Val-Gln	15	19	21	20
PM8	E08	Val-Glu	22	33	38	41
PM8	E09	Val-Lys	14	14	19	19
PM8	E10	Val-Met	21	21	40	21
PM8	E11	Val-Phe	17	16	27	23
PM8	E12	Val-Pro	31	30	35	35
PM8	F01	Val-Ser	169	159	170	151
PM8	F02	b-Ala-Ala	21	26	18	21
PM8	F03	b-Ala-Gly	17	49	29	26
PM8	F04	b-Ala-His	19	22	18	18
PM8	F05	Met-b-Ala	21	20	20	25
PM8	F06	b-Ala-Phe	6	8	14	13
PM8	F07	D-Ala-D-Ala	16	22	19	22
PM8	F08	D-Ala-Gly	26	26	40	33
PM8	F09	D-Ala-Leu	15	15	25	19
PM8	F10	D-Leu-D-Leu	25	26	25	23
PM8	F11	D-Leu-Gly	22	24	40	33
PM8	F12	D-Leu-Tyr	30	28	37	32
PM8	G01	g-Glu-Gly	32	32	40	35
PM8	G02	g-D-Glu-Gly	33	35	22	25
PM8	G03	Gly-D-Ala	15	21	17	16
PM8	G04	Gly-D-Asp	14	17	18	18
PM8	G05	Gly-D-Ser	22	27	18	26
PM8	G06	Gly-D-Thr	13	19	16	16
PM8	G07	Gly-D-Val	14	18	20	18
PM8	G08	Leu-b-Ala	12	10	28	19
PM8	G09	Leu-D-Leu	11	9	27	18
PM8	G10	Phe-b-Ala	20	21	25	19
PM8	G11	Ala-Ala-Ala	29	30	29	26
PM8	G12	D-Ala-Gly-Gly	42	46	46	46
PM8	H01	Gly-Gly-Ala	52	55	45	43
PM8	H02	Gly-Gly-D-Leu	32	37	33	35
PM8	H03	Gly-Gly-Gly	35	35	36	35
PM8	H04	Gly-Gly-Ile	22	25	39	28
PM8	H05	Gly-Gly-Leu	24	28	32	31
PM8	H06	Gly-Gly-Phe	23	29	26	27
PM8	H07	Val-Tyr-Val	18	18	43	25
PM8	H08	Gly-Phe-Phe	27	32	38	23
PM8	H09	Leu-Gly-Gly	32	32	43	42
PM8	H10	Leu-Leu-Leu	18	17	31	29
PM8	H11	Phe-Gly-Gly	40	44	59	47
PM8	H12	Tyr-Gly-Gly	46	51	43	38
